# Supplementary material for: Development of a Nanoparticle-Based Approach for the Blood–Brain Barrier Passage in a Murine Model of Amyotrophic Lateral Sclerosis
Source: Cells. 2022 Dec 10;11(24):4003. doi: 10.3390/cells11244003 (PMC9776960; doi:10.3390/cells11244003)
Supplement: Supplementary file 1 [file cells-11-04003-s001.zip]

Archive with 1 entries (1 files):
- cells-2050388-supplementary.pdf
